# Supplementary material for: Impact of atorvastatin reload on the prevention of contrast-induced nephropathy in patients on chronic statin therapy: A prospective randomized trial
Source: PLoS One. 2023 May 8;18(5):e0270000. doi: 10.1371/journal.pone.0270000 (PMC10166561; doi:10.1371/journal.pone.0270000)
Supplement: S1 Data — (XLSX) [file pone.0270000.s007.xlsx]

## Sheet: SPSS thèse omar  12_aout
Sex	Age	Age_mahran	Weight_kg	Size_cm	BMI	group	smoking	alcohol	Hypertension	hypotension	hypotension_mahran	IABP	IABP_mahran	diabetes	diabetes_mahran	diabetic	diabetic nephropathy	dyslipidemia	dysthyroidia	CABG history	AF	NYHA	NYHA_MAHRAN	Hemoglobin	Hematocrit	anemia_mahran	cirrhois	nephrotic syndrom	BU	ATCD_PC	delai_injection	coronary disease	stent	others	La-diameter	LVEF	filling pressure	PAPS_mmhg	cardiopathy	ischemic	dilated	hypertensive	mitral stenosis	aortic stenosis	mitral regurgitation	aortic regurgitation	coronarography indication	systolic pressure	diastolic pressure
1	60	0	70	168	24.8016	3	0	0	1	0	0	0	0	0	0	0	0	1	0	0	0	2	0	11.6	33.5	3	0	0	0	1	2MOIS	1	1		38	0.45	0	25	1	1	0	0	0	0	1	0	ACS ST-tropo-	110	60
1	70	0	100	169	35.0128	4	0	0	1	0	0	0	0	0	0	0	0	1	0	0	0	2	0	12.9	39.5	0	0	0	0	0		0	0		38	0.5	0	29	1	1	0	0	0	0	0	0	NSTEMI	108	55
1	66	0	78	169	27.31	4	0	0	0	0	0	0	0	0	0	0	0	0	0	0	0	1	0	15.4	43.9	3	0	0	0	0		0	0		40	0.6	0	26	0	0	0	0	0	0	0	0	ESV	167	76
1	72	0	70	170	24.2215	3	0	0	0	0	0	0	0	0	0	0	0	0	0	0	0	2	0	16.3	46.9	0	0	0	0	1	2mois	1	1		30	0.5	0	22	1	1	0	0	0	0	0	0	control coronary	120	70
2	55	0	80	156	32.8731	4	0	0	0	0	0	0	0	0	0	0	0	0	0	0	0	2	0	14.8	45.6	3	0	0	0	0		0	0	RM serré dilatée a 2 reprises	60	0.6	0	45	0	0	0	0	4	2	3	1	before surgery	120	70
2	72	0	80	168	28.3447	4	0	0	1	0	0	0	0	0	0	0	0	0	0	0	0	2	0	12.9	39.6	3	0	0	0	0		0	0		45	0.6	0	31	0	0	0	0	0	0	1	0	Chronic coronary syndrome	130	70
1	56	0	65	170	22.4913	4	0	0	1	0	0	0	0	0	0	0	0	1	0	0	0	1	0	15.2	41.4	3	0	0	0	0		0	0	Maladie mitrale	45	0.6	1	39	0	0	0	0	0	0	4	0	before surgery	100	63
2	62	0	55	163	20.7008	4	0	0	0	0	0	0	0	0	0	0	0	0	0	0	1	2	0	12.9	38	0	0	0	0	0		0	0		48	0.6	0	45	0	0	0	0	4	0	0	1	before surgery	100	50
2	64	0	101	170	34.9481	3	0	0	1	0	0	0	0	0	0	0	0	1	1	0	0	2	0	12.3	37.1	0	0	0	0	0		0	#NULL!		42	0.6	0	28	0	0	0	0	0	0	0	0	Chronic coronary syndrome	120	70
2	57	0	70	163	26.3465	3	0	0	0	0	0	0	0	0	0	0	0	0	0	0	0	1	0	13.7	39.9	0	0	0	0	0		0	0	Hyperpara I aire/	32	0.6	0	25	0	0	0	0	0	0	0	0	Chronic coronary syndrome	100	60
1	69	0	98	178	30.9304	3	0	0	1	0	0	0	0	0	0	0	0	0	0	0	0	2	0	13.6	39.2	0	0	0	0	0		0	0		45	0.6	0	30	1	0	0	1	0	0	0	0	Chronic coronary syndrome	140	80
2	48	0	70	165	25.7117	4	0	0	0	0	0	0	0	0	0	0	0	1	0	0	0	1	0	13.2	38.6	0	0	0	0	0		0	#NULL!		28	0.6	0	25	0	0	0	0	0	0	0	0	Chronic coronary syndrome	120	70
2	48	0	90	165	33.0579	3	0	0	0	0	0	0	0	0	0	0	0	0	1	0	0	1	0	11	35.5	3	0	0	0	0		0	0		36	0.6	0	31	0	0	0	0	0	0	0	0	Chronic coronary syndrome	132	84
1	68	0	75	175	24.4898	4	0	#NULL!	0	0	0	0	0	0	0	0	0	1	0	0	0	1	0	12.6	37.1	0	0	0	0	0		1	0		40	0.6	0	38	1	1	0	0	0	0	0	0	ACS ST-tropo-	128	55
2	58	0	76	158	30.4438	4	0	0	1	0	0	0	0	2	3	1	0	1	0	0	1	2	0	12.7	38	0	0	0	0	0		0	0	RM serrée	45	0.6	0	35	0	0	0	0	4	2	1	0	before surgery	105	58
2	58	0	75	170	25.9516	4	0	0	1	0	0	0	0	2	3	1	0	1	0	0	0	2	0	11.6	33.8	0	0	0	0	0		0	0		30	0.6	0	23	0	0	0	0	0	0	0	0	Chronic coronary syndrome	145	81
1	57	0	75	164	27.8852	3	0	0	1	0	0	0	0	2	3	1	0	0	0	0	0	1	0	14.3	40.5	0	0	0	0	0		0	0		40	0.5	0	36	1	1	0	0	0	0	0	0	Chronic coronary syndrome	120	74
2	50	0	70	160	27.3438	3	0	0	0	0	0	0	0	2	3	1	0	1	0	0	0	1	0	12.4	36.7	0	0	0	0	0		0	0		32	0.6	0	25	0	0	0	0	0	0	0	0	Chronic coronary syndrome	150	60
2	59	0	105	160	41.0156	3	0	0	1	0	0	0	0	2	3	1	0	0	0	0	0	1	0	13	38.2	0	0	0	0	0		0	0		30	0.6	0	25	1	0	0	1	0	0	0	0	Chronic coronary syndrome	120	70
2	61	0	68	160	26.5625	3	0	0	1	0	0	0	0	2	3	1	0	1	0	0	0	2	0	12.4	37.4	0	0	0	0	0		0	0		35	0.6	0	30	1	0	0	1	0	0	0	0	Chronic coronary syndrome	150	90
2	55	0	70	160	27.3438	4	0	0	0	0	0	0	0	2	3	1	0	1	0	0	0	1	0	12.6	36.8	0	0	0	1	0		0	0		33	0.6	0	28	0	0	0	0	0	0	0	0	Chronic coronary syndrome	146	81
1	62	0	85	170	29.4118	3	0	0	1	0	0	0	0	2	3	1	0	1	0	0	1	1	0	14.5	40.9	0	0	0	0	0		0	0		37	0.6	0	27	0	0	0	0	0	0	0	0	Chronic coronary syndrome	137	70
1	63	0	80	178	25.2493	4	0	0	1	0	0	0	0	2	3	1	0	1	0	0	0	2	0	13	37	0	0	0	0	0		0	0		40	0.6	0	25	1	0	0	1	0	0	0	0	Chronic coronary syndrome	140	68
1	59	0	68	163	25.5937	4	0	0	0	0	0	0	0	2	3	1	0	1	0	0	0	2	0	15.6	43.6	0	0	0	0	0	2mois	1	1		36	0.6	0	25	1	1	0	1	0	0	0	0	coro de controle	145	78
1	59	0	53	160	20.7031	4	0	0	1	0	0	0	0	2	3	1	0	1	0	0	0	1	0	13.4	40.2	0	0	0	0	0		0	#NULL!	Sd SEC sous plaquenil	30	0.6	0	30	0	0	0	0	0	0	0	0	Chronic coronary syndrome	129	78
2	56	0	90	165	33.0579	4	0	0	1	0	0	0	0	3	3	1	0	1	0	0	0	1	0	14.6	42.4	0	0	0	1	0		1	0		40	0.6	0	25	0	0	0	0	0	0	0	0	Chronic coronary syndrome	142	76
1	72	0	75	166	27	4	1	0	0	0	0	0	0	0	0	0	0	1	0	0	0	2	0	14	40.3	0	0	0	0	1	11mois	1	1		41	0.6	0	25	1	1	0	1	0	0	1	0	complement d'ATL	109	69
1	44	0	70	170	24.2215	3	1	1	0	0	0	0	0	0	0	0	0	0	0	0	0	1	0	15.2	44.7	0	0	0	0	0		0	0		36	0.65	0	25	0	0	0	0	0	0	0	0	Angor aggravé	129	98
1	58	0	73	175	23.8367	4	1	0	0	0	0	0	0	0	0	0	0	1	0	0	0	3	5	15.1	45.5	0	0	0	0	0		0	0	AVC ischemique / IM importante	54	0.6	0	35	0	0	0	0	2	0	4	1	before surgery	130	80
1	57	0	95	170	32.872	4	1	0	0	0	0	0	0	0	0	0	0	1	0	0	0	1	0	14.7	41.6	0	0	0	0	1	1MOIS	0	#NULL!	AVC ischemique il ya 6 mois	36	0.6	0	27	0	0	0	0	0	0	0	0	Chronic coronary syndrome	150	80
1	64	0	82	167	29.4023	4	1	0	1	0	0	0	0	0	0	0	0	1	0	0	0	1	0	13.6	39.4	0	0	0	0	0		0	0		47	0.53	0	33	1	1	0	0	0	0	1	0	Chronic coronary syndrome	144	77
1	52	0	104	170	35.9862	3	1	1	0	0	0	0	0	0	0	0	0	0	0	0	0	1	0	14.1	41.1	0	0	0	0	0		0	0		40	0.55	0	30	0	0	0	0	0	0	0	0	Chronic coronary syndrome	130	70
1	70	0	70	170	24.2215	4	1	1	1	0	0	0	0	0	0	0	0	1	0	0	0	2	0	14.2	39.5	0	0	0	0	1	4ans	1	1		37	0.5	0	30	1	1	0	0	0	0	0	0	recidive angineuse	130	70
1	63	0	94	168	33.305	4	1	0	0	0	0	0	0	0	0	0	0	1	0	0	0	1	0	15.1	42.7	0	0	0	0	1	3ans	1	1		40	0.6	0	25	0	0	0	0	0	0	0	0	Chronic coronary syndrome	123	63
1	61	0	57	161	21.9899	3	1	0	1	0	0	0	0	0	0	0	0	1	0	0	0	2	0	13	42	0	0	0	0	1	4ans	1	0		39	0.55	0	37	1	1	0	0	0	0	0	0	Chronic coronary syndrome	150	70
1	47	0	105	178	33.1398	3	1	0	1	0	0	0	0	0	0	0	0	1	0	0	0	1	0	15.8	49.3	0	0	0	0	0		0	0	Depression sous depakine temesta	44	0.6	0	25	1	0	1	0	0	1	0	0	ACS ST-tropo-	135	83
2	51	0	80	166	29.0318	4	1	1	1	0	0	0	0	0	0	0	0	1	0	0	0	1	0	13.2	39.9	0	0	0	0	0		0	0		28	0.6	0	22	0	0	0	0	0	0	0	0	Chronic coronary syndrome	161	87
1	63	0	75	175	24.4898	4	1	0	0	0	0	0	0	0	0	0	0	1	0	0	0	1	0	15.4	44.3	0	0	0	0	0		1	1		40	0.45	0	19	1	1	0	0	0	0	0	0	Coro de controle	100	51
1	40	0	90	172	30.4218	4	1	0	1	0	0	0	0	0	0	0	0	1	0	0	0	1	0	15.3	41.7	0	0	0	0	0		0	0		40	0.6	0	28	1	0	0	1	0	0	0	0	ACS ST-tropo-	152	102
1	48	0	60	161	23.1473	3	1	0	0	0	0	0	0	0	0	0	0	1	0	0	0	1	0	14.4	42.7	0	0	0	0	0		0	0		34	0.6	0	28	0	0	0	0	0	0	0	0	Chronic coronary syndrome	140	80
1	47	0	60	165	22.0386	4	1	0	0	0	0	0	0	0	0	0	0	1	0	0	0	2	0	14.1	40.5	0	0	0	0	0		0	0	phlebite MI	40	0.45	0	23	1	1	0	0	0	0	1	0	bilan dysfontion VG	110	70
1	71	0	80	170	27.6817	3	1	0	0	0	0	0	0	2	3	1	0	1	0	0	0	2	0	13.4	41.8	0	0	0	0	0		0	0		40	0.6	0	25	0	0	0	0	0	0	0	0	Chronic coronary syndrome	140	90
1	54	0	90	170	31.1419	3	1	0	1	0	0	0	0	2	3	1	0	1	0	0	0	1	0	13.2	40	0	0	0	0	0		0	0		31	0.55	0	25	1	0	0	1	0	0	0	0	Chronic coronary syndrome	130	70
1	61	0	66	173	22.0522	4	1	0	1	0	0	0	0	2	3	1	0	1	0	0	0	2	0	16	45.7	0	0	0	0	0		0	0		35	0.6	0	29	0	0	0	0	0	0	0	0	Chronic coronary syndrome	130	80
1	48	0	82	175	26.7755	3	1	0	1	0	0	0	0	2	3	1	0	1	0	0	0	2	0	15.8	44	0	0	0	0	1	8ans	1	1		44	0.5	0	20	1	1	0	0	0	0	1	0	NSTEMI	102	56
1	61	0	65	173	21.7181	3	1	0	0	0	0	0	0	2	3	1	0	1	0	0	0	2	0	13.7	39.7	0	0	0	0	1	11mois	1	1		26	0.4	0	32	1	1	0	0	0	0	0	0	ACS ST-tropo-	120	65
1	45	0	75	170	25.9516	3	1	0	0	0	0	0	0	2	3	1	0	1	0	0	0	1	0	15.2	43.5	0	0	0	0	0		0	0		34	0.65	0	20	0	0	0	0	0	0	0	0	ACS ST-tropo-	120	70
1	54	0	130	170	44.9827	3	1	#NULL!	0	0	0	0	0	2	3	1	0	0	0	0	0	1	0	15.1	53.8	0	0	00	0	0		1	1		38	0.5	0	25	1	1	0	0	0	0	0	1	ACS ST-tropo-	140	90
1	59	0	67	167	24.0238	4	1	0	0	0	0	0	0	2	3	1	0	1	0	0	0	1	0	14.4	41.5	0	0	0	0	0		0	0		30	0.6	0	32	0	0	0	0	0	0	0	0	Chronic coronary syndrome	120	60
1	65	0	62	160	24.2188	3	1	0	1	0	0	0	0	3	3	1	0	0	0	0	0	1	0	14.6	44	0	0	0	0	0		0	0		32	0.55	0	27	0	0	0	0	0	0	0	0	Chronic coronary syndrome	140	78
1	69	0	100	177	31.9193	4	1	1	1	0	0	0	0	3	3	1	0	1	0	0	0	2	0	15.4	43.6	0	0	0	0	0		0	0	BPCO/AVC ischemique	33	0.6	0	30	1	0	0	1	0	0	0	0	dyspnée d'effort	150	80
1	63	0	67	168	23.7387	3	1	0	0	0	0	0	0	3	3	1	0	1	0	0	0	2	0	14.9	46.4	0	0	0	1	1	2 ans	1	1		36	0.45	0	20	1	1	0	0	0	0	0	0	Chronic coronary syndrome	130	60
1	54	0	85	178	26.8274	3	1	0	0	0	0	0	0	3	3	1	0	0	0	0	0	2	0	14.6	43.1	0	0	0	0	0		0	0		39	0.57	0	27	1	1	0	0	0	0	0	0	Chronic coronary syndrome	130	80
1	53	0	70	170	24.2215	4	2	0	0	0	0	0	0	0	0	0	0	0	0	0	0	1	0	13.7	38.3	0	0	0	0	0		0	0	Mort subite chez le frère	29	0.6	0	30	0	0	0	0	0	0	1	0	Chronic coronary syndrome	145	69
1	68	0	80	170	27.6817	3	2	0	0	0	0	0	0	0	0	0	0	1	0	0	0	1	0	14.5	41.3	0	0	0	0	0		1	1		45	0.4	0	20	1	1	0	1	0	0	1	0	before surgery	120	69
1	65	0	84	160	32.8125	3	2	0	1	0	0	0	0	0	0	0	0	1	0	0	0	1	0	14.3	39.8	0	0	0	0	0		0	0		30	0.55	0	35	0	0	0	0	0	0	0	0	Chronic coronary syndrome	140	90
2	58	0	97	185	28.3419	3	2	0	0	0	0	0	0	0	0	0	0	1	0	0	0	2	0	17.4	50	0	0	0	0	1	5ans	1	1		40	0.55	0	30	1	1	0	0	0	0	0	0	Chronic coronary syndrome	134	77
1	67	0	75	165	27.5482	4	2	0	1	0	0	0	0	0	0	0	0	1	0	0	0	1	0	13.1	39.9	0	0	0	0	0		0	0		32	0.58	0	30	0	0	0	0	0	0	0	0	Chronic coronary syndrome	123	73
1	62	0	71	168	25.1559	4	2	0	0	0	0	0	0	0	0	0	0	1	0	0	0	2	0	14.8	44.2	0	0	0	0	1	2ans	1	1		36	0.55	0	25	1	1	0	0	0	0	0	0	controle coro	140	70
1	78	4	100	170	34.6021	4	2	0	0	0	0	0	0	0	0	0	0	1	0	0	0	1	0	14.2	39.9	0	0	0	0	1	4ans	1	1		37	0.6	0	26	0	0	0	0	0	0	0	0	ACS ST-tropo-	130	70
1	68	0	88	165	32.3232	3	2	0	1	0	0	0	0	0	0	0	0	0	0	0	0	3	5	16.4	48.5	0	0	0	0	0		0	0		32	0.55	0	38	1	1	0	0	0	0	0	1	Chronic coronary syndrome	136	66
1	70	0	68	176	21.9525	4	2	0	0	0	0	0	0	0	0	0	0	1	0	0	0	1	0	13.7	40	0	0	0	0	0		0	0		37	0.6	0	40	1	0	0	1	0	0	1	1	Chronic coronary syndrome	150	72
1	76	4	90	173	30.0712	3	2	0	1	0	0	0	0	0	0	0	0	1	0	0	0	2	0	15.4	44.2	0	0	0	0	0		0	0		41	0.5	0	23	1	1	0	1	0	0	0	0	Chronic coronary syndrome	135	75
1	69	0	85	160	33.2031	3	2	0	0	0	0	0	0	0	0	0	0	1	0	0	0	1	0	15.9	50.6	0	0	0	0	0		0	0		35	0.55	0	25	0	0	0	0	0	0	0	0	ACS ST-tropo-	130	65
1	72	0	72	167	25.8166	3	2	0	1	0	0	0	0	0	0	0	0	1	0	0	0	1	0	14.5	40.7	0	0	0	0	0		0	0		28	0.6	0	25	0	0	0	0	0	0	0	0	Chronic coronary syndrome	111	67
1	62	0	70	172	23.6614	4	2	0	1	0	0	0	0	0	0	0	0	1	0	0	0	1	0	13.3	38.7	0	0	0	0	1	1ans	1	1	UGD	31	0.55	0	25	1	1	0	0	0	0	0	0	Recidive angineuse	143	90
1	49	0	76	170	26.2976	4	2	0	0	0	0	0	0	0	0	0	0	1	0	0	1	2	0	12.6	39.1	0	0	0	0	0		0	#NULL!		48	0.5	0	35	0	0	0	0	1	0	1	2	DL thoracique	140	88
1	69	0	65	168	23.03	3	2	0	1	0	0	0	0	0	0	0	0	1	0	1	0	2	0	14.8	44.7	0	0	0	0	1	26ans	1	1		40	0.55	0	22	1	1	0	0	0	0	1	0	Chronic coronary syndrome	145	79
1	52	0	100	169	35.0128	3	2	#NULL!	1	0	0	0	0	0	0	0	0	0	0	0	0	1	0	13.2	39.2	0	0	0	0	0		1	0		38	0.65	0	28	0	0	0	0	0	0	0	0	Chronic coronary syndrome	140	70
1	53	0	80	170	27.6817	3	2	0	1	0	0	0	0	0	0	0	0	1	0	0	0	1	0	15.9	44.3	0	0	0	0	0		0	0		34	0.65	0	32	0	0	0	0	0	0	0	0	Chronic coronary syndrome	133	76
1	53	0	79	170	27.3356	4	2	0	0	0	0	0	0	0	0	0	0	1	0	0	0	1	0	14.1	41.7	0	0	0	0	0		0	0		36	0.6	0	27	0	0	0	0	0	0	0	0	angor de repos	160	90
1	65	0	85	180	26.2346	4	2	0	1	0	0	0	0	2	3	1	0	1	0	0	0	2	0	14.9	40.8	0	0	0	0	0		1	1		39	0.6	0	30	1	1	0	0	0	0	0	0	ATL	136	77
1	72	0	70	165	25.7117	3	2	0	1	0	0	0	0	2	3	1	0	1	0	0	0	2	0	10.7	34.6	0	0	0	0	0		0	0	Rao serré	33	0.6	0	30	1	1	0	1	0	0	0	0	Chronic coronary syndrome	120	70
1	63	0	70	177	22.3435	4	2	0	1	0	0	0	0	2	3	1	0	1	0	0	0	2	0	13.9	40.4	0	0	0	0	1	3 ans	1	1		40	0.6	0	30	0	0	0	0	0	0	0	0	Chronic coronary syndrome	150	80
1	65	0	80	177	25.5354	3	2	0	1	0	0	0	0	2	3	1	0	1	0	0	0	2	0	14.6	41.4	0	0	0	0	1	14 ans	1	1		39	0.6	0	30	0	1	0	0	0	0	0	0	recidive angineuse	126	60
1	68	0	100	172	33.8021	4	2	0	1	0	0	0	0	3	3	1	0	1	0	0	0	2	0	14	43	0	0	0	1	1	7ans	1	1		41	0.55	0	30	1	0	0	1	0	0	0	0	Chronic coronary syndrome	120	70
1	58	0	76	178	23.9869	4	2	0	0	0	0	0	0	3	3	1	0	1	0	0	0	2	0	15.5	42.6	0	0	0	0	0		0	0		37	0.6	0	30	0	0	0	0	0	0	0	0	Chronic coronary syndrome	120	73
1	45	0	93	173	31.0735	3	2	0	1	0	0	0	0	3	3	1	0	1	0	0	1	2	0	14.9	42.4	0	0	0	0	1	5ans	1	1		38	0.5	0	28	1	1	0	0	0	0	0	0	Recidive angineise	158	94
2	68	0	70	165	25.7117	4	3	0	1	0	0	0	0	0	0	0	0	1	0	0	0	2	0	13.5	40.5	0	00	00	0	1	1ans	1	1		29	0.6	0	32	0	0	0	0	0	0	0	0	recidive angineuse	140	75
2	48	0	90	166	32.6608	4	3	0	1	0	0	0	0	0	0	0	0	1	0	0	0	1	0	11.9	34.8	3	0	0	0	0		0	0		34	0.6	0	30	0	0	0	0	0	0	0	0	Chronic coronary syndrome	140	82
2	54	0	76	165	27.9155	4	3	0	1	0	0	0	0	2	3	1	0	1	1	0	0	2	0	12.9	36.8	0	0	0	0	0		0	0		30	0.6	0	30	0	0	0	0	0	0	0	0	Chronic coronary syndrome	114	62
2	51	0	70	163	26.3465	3	3	0	0	0	0	0	0	2	3	1	0	0	0	0	0	1	0	13	40	0	0	0	0	0		0	0		34	0.6	0	26	0	0	0	0	0	0	0	0	Chronic coronary syndrome	130	70
2	77	4	80	170	27.6817	4	0	0	1	0	0	0	0	0	0	0	0	1	0	0	0	2	0	13.2	39.8	3	0	0	0	1	2mois	0	0		38	0.6	0	26	0	0	0	0	0	0	0	0	Chronic coronary syndrome	155	80
2	65	0	80	166	29.0318	3	0	0	1	0	0	0	0	1	3	1	0	1	0	0	0	1	0	12.2	34.4	3	0	0	0	0		0	0		31	0.55	0	42	0	0	0	0	0	0	0	0	Chronic coronary syndrome	130	75
1	53	0	74	175	24.1633	3	0	0	0	0	0	0	0	2	3	1	0	1	0	0	0	1	0	14.6	42.6	3	0	0	0	0		0	0		34	0.6	0	30	0	0	0	0	0	0	0	0	Chronic coronary syndrome	131	75
2	63	0	83	165	30.4867	3	0	0	0	0	0	0	0	2	3	1	0	1	0	0	0	1	0	12.3	35.2	3	0	0	0	0		0	0		38	0.5	0	27	0	1	0	0	0	0	2	0	bilan dysfontion VG	135	76
2	66	0	62	150	27.5556	3	0	0	1	0	0	0	0	2	3	1	0	1	0	0	0	1	0	10.4	31.5	3	0	0	0	0		0	0		30	0.6	0	24	0	0	0	0	0	0	0	0	Chronic coronary syndrome	130	70
1	74	0	70	165	25.7117	4	0	0	1	0	0	0	0	2	3	1	0	1	0	0	0	2	0	8.7	24.8	3	0	0	0	0		0	0	sd myelodysplasique	40	0.55	0	22	0	0	0	0	0	0	0	0	Chronic coronary syndrome	120	70
2	69	0	75	165	27.5482	3	0	0	1	0	0	0	0	2	3	1	0	1	0	0	0	2	0	12.8	35.4	3	0	0	0	0		0	0		30	0.6	0	30	0	0	0	0	0	0	0	0	Chronic coronary syndrome	140	73
2	56	0	100	162	38.1039	3	0	0	0	0	0	0	0	2	3	1	0	1	1	0	0	2	0	11.5	34.9	3	0	0	0	0		0	0		34	0.6	0	25	1	0	0	1	0	0	0	0	Chronic coronary syndrome	115	50
1	54	0	86	175	28.0816	4	0	0	1	0	0	0	0	2	3	1	0	1	0	0	0	1	0	13.2	37	3	0	0	0	0		0	0		41	0.65	0	20	0	0	0	0	0	0	1	0	Chronic coronary syndrome	134	73
2	70	0	69	165	25.3444	3	0	0	1	0	0	0	0	2	3	1	0	1	1	0	0	2	0	10.4	30.5	3	0	0	1	0		0	0	thyroidectomie/hemoragie meningée	35	0.6	0	31	1	1	0	0	0	0	0	0	Chronic coronary syndrome	150	87
1	62	0	61	170	21.1073	4	0	0	1	0	0	0	0	2	3	1	0	0	0	0	0	2	0	10.8	35.3	3	0	0	0	0		0	0		40	0.55	0	25	0	0	0	0	0	0	0	0	Chronic coronary syndrome	134	70
1	77	4	65	163	24.4646	4	0	0	1	0	0	0	0	3	3	1	1	1	0	0	0	2	0	14.7	43.7	0	0	0	2	1	2ans	1	0	ADK opéré en 2018	40	0.5	0	35	1	1	0	0	0	1	1	1	Controle coro	139	70
1	67	0	60	160	23.4375	4	1	0	1	0	0	0	0	0	0	0	0	1	0	1	0	2	0	12.7	35.6	3	0	0	2	1	7MOIS	1	1	BPCO/PM/IRC terminal	43	0.25	0	35	1	1	1	0	0	0	0	0	recidive angineuse	150	95
1	56	0	119	170	41.1765	3	1	0	1	0	0	0	0	0	0	0	0	1	0	0	0	3	5	14.6	43.2	3	0	0	0	1	8mois	1	1		45	0.45	0	32	1	1	0	0	0	0	0	0	recidive angineuse	140	103
1	64	0	80	170	27.6817	3	1	0	1	0	0	0	0	1	3	1	0	1	0	1	0	2	0	13.1	37.9	3	0	0	0	0		1	0	PAC 2013	41	0.6	0	21	1	1	0	0	0	0	0	0	Chronic coronary syndrome	140	87
1	74	0	62	171	21.2031	4	1	0	1	0	0	0	0	2	3	1	0	1	0	0	0	2	0	12.3	36	3	0	0	0	1	2ans	1	1	UGD/	26	0.6	0	25	1	1	0	0	0	0	0	0	Chronic coronary syndrome	140	80
1	65	0	80	166	29.0318	4	2	0	1	0	0	0	0	2	3	1	0	1	1	0	1	2	0	11.3	34.4	3	0	0	1	1	1an	1	1		47	0.6	0	25	1	0	0	1	0	0	0	0	ATL programmé	120	70
1	73	0	80	170	27.6817	4	2	0	1	0	0	0	0	2	3	1	0	1	0	0	0	2	0	10.6	32.5	3	0	0	0	1	1ans	1	1		40	0.6	0	27	0	0	0	0	0	0	0	0	Chronic coronary syndrome	118	68
1	67	0	75	167	26.8923	3	2	0	1	0	0	0	0	2	3	1	0	1	0	0	0	2	0	13.5	38.4	3	0	0	0	1	2 ans	1	1		40	0.55	0	28	0	0	0	0	0	0	0	0	NSTEMI	150	80
1	65	0	80	171	27.3588	3	2	0	1	0	0	0	0	3	3	1	0	1	0	0	0	2	0	11.7	36.1	3	0	0	1	0		0	#NULL!		40	0.6	0	34	0	0	0	0	0	0	0	0	Chronic coronary syndrome	150	80
1	62	0	102	189	28.5546	3	2	2	1	0	0	0	0	3	3	1	0	1	0	0	0	1	0	12.7	36.4	3	0	0	1	0		1	1		38	0.6	0	30	0	0	0	0	0	0	0	0	ACS ST-tropo-	140	75
2	66	0	69	165	25.3444	3	3	0	1	0	0	0	0	2	3	1	0	1	0	0	0	1	0	11.1	34	3	0	0	0	0		0	0		30	0.6	0	22	1	0	0	1	0	0	0	0	Chronic coronary syndrome	120	80
2	61	0	90	165	33.0579	3	3	0	1	0	0	0	0	2	3	1	0	1	0	0	0	2	0	12.8	37.8	3	0	0	0	0		0	0		34	0.6	0	27	0	0	0	0	0	0	0	0	ACS ST-tropo-	119	76
2	80	4	75	166	27.2173	3	0	0	1	0	0	0	0	2	3	1	0	1	0	0	0	2	0	9.7	29.2	3	0	0	1	1	5ans	1	0		38	0.55	0	30	0	0	0	0	0	0	0	0	Chronic coronary syndrome	150	80
2	60	0	90	162	34.2936	3	0	0	1	0	0	0	0	2	3	1	0	1	0	0	0	3	5	13.1	35.3	3	0	0	0	0		0	0		42	0.6	0	27	0	0	0	0	0	0	1	0	Chronic coronary syndrome	150	70
1	59	0	80	177	25.5354	4	1	0	1	0	0	0	0	2	3	1	0	1	0	0	0	3	5	10.9	32.7	3	0	0	0	0		0	0	AVC tronc / UGD	31	0.4	0	32	1	1	0	0	0	0	0	0	Chronic coronary syndrome	110	70
1	79	4	62	170	21.4533	4	2	0	0	1	0	0	0	0	0	0	0	1	1	0	0	3	5	13.3	37.3	3	0	0	0	0		0	0	CMD 25%/BPCO	38	0.25	1	35	1	1	1	0	0	0	2	1	Exploration de CMD	100	60
1	78	4	67	167	24.0238	3	2	0	0	0	0	0	0	3	3	1	1	1	0	0	0	1	0	10.4	23.6	3	0	0	1	1	3 ANS	1	1		30	0.5	0	25	1	1	0	0	0	0	0	0	Chronic coronary syndrome	120	70
[truncated: 60 more columns]
